# Supplementary material for: Quality over Quantity: How Different Dispersion Qualities of Minute Amounts of Nano-Additives Affect Material Properties in Powder Bed Fusion of Polyamide 12
Source: Materials (Basel). 2021 Sep 15;14(18):5322. doi: 10.3390/ma14185322 (PMC8465424; doi:10.3390/ma14185322)
Supplement: Supplementary file 1 [file materials-14-05322-s001.zip]

Archive with 1 entries (1 files):
- materials-1322630-supplementary.pdf
